# Supplementary material for: Screening for the Key Proteins Associated with Rete Testis Invasion in Clinical Stage I Seminoma via Label-Free Quantitative Mass Spectrometry
Source: Cancers (Basel). 2021 Nov 8;13(21):5573. doi: 10.3390/cancers13215573 (PMC8583098; doi:10.3390/cancers13215573)
Supplement: Supplementary file 1 [file cancers-13-05573-s001.zip]

Archive with 1 entries (1 files):
- cancers-1398075-supplementary.xlsx
