# Supplementary material for: Screening for the Key Proteins Associated with Rete Testis Invasion in Clinical Stage I Seminoma via Label-Free Quantitative Mass Spectrometry
Source: Cancers (Basel). 2021 Nov 8;13(21):5573. doi: 10.3390/cancers13215573 (PMC8583098; doi:10.3390/cancers13215573)
Supplement: Supplementary file 1 [file cancers-13-05573-s001.zip › cancers-1398075-supplementary.xlsx]

## Sheet: Table S1
Table S1. Primers used in mRNA expression analysis.
Gene	Forward (5´-3´)	Reverse (5´-3´)
YWHAB	CAATTCGTCTTGGTCTGGCAC	GTCCACAGAGTGAGATTGTCCC
YWHAG	GAGCAACTGGTGCAGAAAGC	CAGAAGGTTTCGTTCCTCATTCG
CALD1	GTGCAGAAAAGCAGTGGTGTC	CAGGAAGATCCGAGGCTGC
EZRI	GTGCTCTTGGGGTCCTACG	GCATTATCTTTGAGCATCCCACG
FLNA	TGTCACAGTGTCAATCGGAGG	TTGCCTGCCGCCTTAGTG
PARK7	TGGCGTGCGTTCATTTTCAG	ACGGTGACCTTAATCCCAGC
VIME	AGGACATCATGCGCCTCC	ACGCATTGTCAACATCCTGTC
VINC	CCCCGATGGTGATGGATGC	TCTGTTAGTCGGAGTTGTTCAAGG

## Sheet: Table S2
Table S2. Proteins that are differentially expressed between the RTI-positive and -negative CS I seminoma patients.
Accession	Protein	Uniprot	MW [kDa]	No. of alternative proteins	Scores	No. of peptides	SC [%]	RMS90 [ppm]	Log2 fold change	Fold change (RTI-positive vs. RTI-negative)	Proteins selected for further analysis
1433B_HUMAN	14-3-3 protein beta/alpha	P31946	28.1	2	185.2 (M:185.2)	3	16.3	12.43	-0.617454	1.53416	*
1433G_HUMAN	14-3-3 protein gamma	P61981	28.3	1	178.9 (M:178.9)	3	16.2	6.89	1.39782	0.379503	*
1433Z_HUMAN	14-3-3 protein zeta/delta	P63104	27.7	1	192.0 (M:192.0)	2	11.4	6.65	0.66145	0.632243
ACTG_HUMAN	Actin, cytoplasmic 2	P63261	41.8	8	776.0 (M:776.0)	12	29.1	15.12	-4.13438	17.5619
ACTS_HUMAN	Actin, alpha skeletal muscle	P68133	42	4	654.6 (M:654.6)	10	23.3	13.73	1.30355	0.405128
ADRO_HUMAN	NADPH:adrenodoxin oxidoreductase, mitochondrial	P22570	53.8	1	165.8 (M:165.8)	2	7.7	15.25	-1.48492	2.79901
AHNK_HUMAN	Neuroblast differentiation-associated protein AHNAK	Q09666	628.7	1	126.6 (M:126.6)	3	0.7	9.18	-1.28442	2.43584
ALBU_HUMAN	Serum albumin	P02768	69.3	1	766.0 (M:766.0)	13	20.9	7.59	-3.62922	12.3738
ALDOA_HUMAN	Fructose-bisphosphate aldolase A	P04075	39.4	2	422.7 (M:422.7)	6	17.9	7.88	0.653839	0.635587
APOA1_HUMAN	Apolipoprotein A-I	P02647	30.8	1	582.3 (M:582.3)	9	25.1	8.8	4.26507	0.0520097
CALD1_HUMAN	Caldesmon	Q05682	93.2	1	359.0 (M:359.0)	4	8.4	10.63	-0.878529	1.8385	*
CH10_HUMAN	10 kDa heat shock protein, mitochondrial	P61604	10.9	1	160.6 (M:160.6)	4	22.5	25.14	-0.312193	1.24159
CH60_HUMAN	60 kDa heat shock protein, mitochondrial	P10809	61	1	268.0 (M:268.0)	3	11	8.26	-2.64335	6.24782
CIRBP_HUMAN	Cold-inducible RNA-binding protein	Q14011	18.6	1	99.4 (M:99.4)	2	9.3	8.03	-0.894029	1.85836
CT47A_HUMAN	Cancer/testis antigen 47A	Q5JQC4	30.1	2	331.0 (M:331.0)	5	27.4	14.53	-2.19366	4.57464
DBLOH_HUMAN	Diablo homolog, mitochondrial	Q9NR28	27.1	1	119.4 (M:119.4)	2	5	6.54	-0.357566	1.28126
EF1A1_HUMAN	Elongation factor 1-alpha 1	P68104	50.1	3	310.6 (M:310.6)	6	11	11.54	-3.87374	14.6592
EF2_HUMAN	Elongation factor 2	P13639	95.3	1	120.9 (M:120.9)	2	2.6	10.06	0.523995	0.695444
ENOA_HUMAN	Alpha-enolase	P06733	47.1	3	215.5 (M:215.5)	4	12	8.78	0.731915	0.602104
EZRI_HUMAN	Ezrin	P15311	69.4	1	148.3 (M:148.3)	3	6	7.92	-1.18459	2.27298	*
FKB1A_HUMAN	Peptidyl-prolyl cis-trans isomerase FKBP1A	P62942	11.9	1	72.7 (M:72.7)	2	15.7	4.98	-0.267349	1.20359
FLNA_HUMAN	Filamin-A	P21333	280.6	1	446.0 (M:446.0)	7	3.7	10.51	-1.16137	2.2367	*
FUBP2_HUMAN	Far upstream element-binding protein 2	Q92945	73.1	1	173.2 (M:173.2)	3	7.6	6.74	-0.92579	1.89972
GLO2_HUMAN	Hydroxyacylglutathione hydrolase, mitochondrial	Q16775	33.8	1	105.8 (M:105.8)	2	11.7	18.81	-1.23596	2.35537
GRP75_HUMAN	Stress-70 protein, mitochondrial	P38646	73.6	1	114.7 (M:114.7)	3	6.5	14.02	-0.452206	1.36813
GRP78_HUMAN	78 kDa glucose-regulated protein	P11021	72.3	1	78.7 (M:78.7)	2	4.3	1.87	-0.790623	1.72982
GSTA1_HUMAN	Glutathione S-transferase A1	P08263	25.6	4	585.6 (M:585.6)	12	27	8.15	-4.5722	23.7886
H2BFS_HUMAN	Histone H2B type F-S	P57053	13.9	15	178.9 (M:178.9)	3	24.6	3.16	-1.69666	3.24149
HBA_HUMAN	Hemoglobin subunit alpha	P69905	15.2	1	1726.5 (M:1726.5)	15	78.9	10.37	2.18468	0.219962
HBB_HUMAN	Hemoglobin subunit beta	P68871	16	5	1090.0 (M:1090.0)	12	86.4	9.48	1.61055	0.327472
HDGL1_HUMAN	Hepatoma-derived growth factor-like protein 1	Q5TGJ6	27.2	1	120.7 (M:120.7)	2	15.9	35.67	-0.362805	1.28592
HNRPU_HUMAN	Heterogeneous nuclear ribonucleoprotein U	Q00839	90.5	1	119.3 (M:119.3)	2	4.6	14.01	-1.13679	2.19891
HS90A_HUMAN	Heat shock protein HSP 90-alpha	P07900	84.6	2	198.3 (M:198.3)	4	5.6	10.15	-1.36283	2.5719
HSP7C_HUMAN	Heat shock cognate 71 kDa protein	P11142	70.9	6	177.5 (M:177.5)	4	9	8.44	0.323822	0.798951
HSPB1_HUMAN	Heat shock protein beta-1	P04792	22.8	1	290.1 (M:290.1)	2	23.4	11.57	-1.61834	3.07021
HSPB6_HUMAN	Heat shock protein beta-6	O14558	17.1	1	103.9 (M:103.9)	3	44.4	25.28	0.581511	0.668264
ICAL_HUMAN	Calpastatin	P20810	76.5	1	132.1 (M:132.1)	2	5.4	7.57	-1.33875	2.52933
K2C1_HUMAN	Keratin, type II cytoskeletal 1	P04264	66	2	104.1 (M:104.1)	3	8.5	13.35	0.689604	0.620024
KAD1_HUMAN	Adenylate kinase isoenzyme 1	P00568	21.6	1	336.3 (M:336.3)	6	38.7	11.44	-1.91408	3.76872
KPYM_HUMAN	Pyruvate kinase PKM	P14618	57.9	1	355.6 (M:355.6)	6	13.6	14.39	1.13049	0.45676
LAP2B_HUMAN	Lamina-associated polypeptide 2, isoforms beta/gamma	P42167	50.6	2	91.3 (M:91.3)	2	3.3	8.85	0.746728	0.595953
MIF_HUMAN	Macrophage migration inhibitory factor	P14174	12.5	1	151.3 (M:151.3)	2	9.6	1.35	-0.306338	1.23657
PABP1_HUMAN	Polyadenylate-binding protein 1	P11940	70.6	1	117.9 (M:117.9)	3	4.6	10.5	-0.475146	1.39006
PARK7_HUMAN	Protein DJ-1	Q99497	19.9	1	260.3 (M:260.3)	5	21.2	7.98	-3.36067	10.2722	*
PDCD5_HUMAN	Programmed cell death protein 5	O14737	14.3	1	195.5 (M:195.5)	3	20.8	10.44	0.36418	0.77691
PDIA3_HUMAN	Protein disulfide-isomerase A3	P30101	56.7	1	201.6 (M:201.6)	4	10.3	9.94	0.377116	0.769975
PGAM1_HUMAN	Phosphoglycerate mutase 1	P18669	28.8	3	410.8 (M:410.8)	6	26.8	3.26	-0.612843	1.52927
PPIA_HUMAN	Peptidyl-prolyl cis-trans isomerase A	P62937	18	1	398.9 (M:398.9)	5	24.8	9.33	-2.09052	4.25901
PRDX1_HUMAN	Peroxiredoxin-1	Q06830	22.1	1	127.0 (M:127.0)	2	10.1	1.95	1.49218	0.355476
PRDX6_HUMAN	Peroxiredoxin-6	P30041	25	1	437.4 (M:437.4)	6	28.6	5.04	0.541904	0.686864
RS16_HUMAN	40S ribosomal protein S16	P62249	16.4	1	121.7 (M:121.7)	2	19.9	16.29	-1.23775	2.3583
RS19_HUMAN	40S ribosomal protein S19	P39019	16.1	1	75.0 (M:75.0)	2	20.7	14.18	-0.842665	1.79336
SH3L1_HUMAN	SH3 domain-binding glutamic acid-rich-like protein	O75368	12.8	1	215.0 (M:215.0)	2	21.9	14.72	0.36765	0.775044
SNX12_HUMAN	Sorting nexin-12	Q9UMY4	19.7	1	129.2 (M:129.2)	2	19.2	12.03	-1.22071	2.33061
SRP14_HUMAN	Signal recognition particle 14 kDa protein	P37108	14.6	1	137.9 (M:137.9)	2	13.2	5.39	-0.345416	1.27052
TBA1C_HUMAN	Tubulin alpha-1C chain	Q9BQE3	49.9	3	165.3 (M:165.3)	2	8.7	11.14	-0.524918	1.43885
TBA3E_HUMAN	Tubulin alpha-3E chain	Q6PEY2	49.8	2	109.1 (M:109.1)	2	8.7	6.08	-1.32515	2.50559
TENS1_HUMAN	Tensin-1	Q9HBL0	185.6	1	151.2 (M:151.2)	2	1.8	8.26	-1.14629	2.21345
TKT_HUMAN	Transketolase	P29401	67.8	1	216.2 (M:216.2)	4	7.4	18.74	-2.0317	4.08887
TKTL1_HUMAN	Transketolase-like protein 1	P51854	65.3	1	99.6 (M:99.6)	2	6.4	13.98	-0.488846	1.40332
TOM34_HUMAN	Mitochondrial import receptor subunit TOM34	Q15785	34.5	1	343.7 (M:343.7)	4	15.5	6.47	0.811392	0.569832
TRFE_HUMAN	Serotransferrin	P02787	77	1	229.8 (M:229.8)	3	6.3	12.7	-0.32277	1.25073
VIME_HUMAN	Vimentin	P08670	53.6	2	515.6 (M:515.6)	6	14.2	8.46	-1.16897	2.24851	*
VINC_HUMAN	Vinculin	P18206	123.7	1	262.6 (M:262.6)	4	6.3	3.71	-0.32239	1.2504	*
Up- (fold expression change ˃ 1.2) and down-regulated (fold expression change < 0.8) proteins are shown in green and yellow, respectively.

## Sheet: Table S3
Table S3. IHC examination of expression of the 14-3-3 γ, PARK7, ezrin, vinculin, vimentin and filamin A proteins in RTI-positive and -negative CS I seminoma patients.
No.	14-3-3 γ				PARK7				Ezrin				Vinculin				Vimentin				Filamin A
	RTI-negative		RTI-positive		RTI-negative		RTI-positive		RTI-negative		RTI-positive		RTI-negative		RTI-positive		RTI-negative		RTI-positive		RTI-negative		RTI-positive
	TC	IC	TC	IC	TC	IC	TC	IC	TC	IC	TC	IC	TC	IC	TC	IC	TC	IC	TC	IC	TC	IC	TC	IC
1	2+N	1+N	2+N	2+N	2+C	1+C	2+CN	1+	1+C	2+	1+CM	2+	1+CM	2+	2+CM	1+	0	2+	0	2+	2+CM	2+	1+CM	2+
2	2+N	1+N	2+N	2+N	1+C	1+C	2+C	1+	1+CM	2+	1+CM	2+	2+CM	1+	2+CM	1+	0	2+	0	2+	1+CM	2+	0	2+
3	2+N	1+N	2+N	1+N	1+C	2+C	0	1+	2+CM	2+	1+C	2+	1+CM	2+	1+CM	1+	0	2+	0	2+	2+CM	2+	1+CM	2+
4	2+N	1+N	2+N	1+N	2+C	2+C	0	0	1+CM	2+	0	2+	2+CM	1+	1+CM	1+	0	2+	0	2+	1+CM	2+	0	2+
5	2+N	1+N	2+N	2+N	2+C	2+C	2+C	1+C	0	2+	1+CM	2+	2+CM	1+	1+C 2+M	1+	0	2+	1+N	2+	2+CM	2+	0	2+
6	2+N	1+N	2+N	2+N	2+C	1+	2+CM 1+N	1+C	2+C	2+	1+C 2+M	2+	2+C	1+	1+C 2+M	1+	0	2+	0	2+	0	2+	2+CM	2+
7	2+N	2+N	2+N	2+N	2+C	1+	2+C	1+C	2+M	2+	2+CM	2+	2+CM	1+	1+C 2+M	1+	0	2+	0	2+	2+CM	2+	2+CM	2+
8	2+N	2+N	2+N	1+N	2+CM	1+	1+CM	1+C	1+CM	2+	1+CM	2+	2+CM	1+	1+CM	1+	0	2+	0	2+	1+CM	2+	2+CM	2+
9	2+N	1+N	2+N	1+N	1+C	1+	2+C	1+C	1+C	2+	1+CM	2+	1+C	1+	2+CM	1+	0	2+	2+PN	2+	0	2+	2+CM	2+
10	2+N	1+N	2+CN	0	2+C	2+C	0	0	1+C	2+	0	1+	1+C	1+	1+CM	1+	0	2+	0	2+	2+CM	2+	1+CM	2+
11	2+N	1+N	2+N	1+N	2+C	2+C	2+CM 1+N	1+C	1+C	2+	1+CM	2+	1+CM	1+	2+CM	1+	0	2+	0	2+	1+CM	2+	1+CM	2+
12	2+N	1+N	2+N	2+N	2+C	1+C	1+CM	1+C	1+C	2+	1+C 2+M	2+	2+C	1+	1+CM	1+	0	2+	0	2+	2+CM	2+	2+CM	2+
13	2+N	1+N	2+N	1+N	2+CN	1+C	2+CN	1+C	1+C	2+	1+C 2+M	2+	2+C	1+	1+C 2+M	1+	0	2+	0	2+	1+CM	2+	2+CM	2+
14	2+N	1+N	2+N	1+N	2+C	1+C	2+C	1+C	1+C	2+	0	2+	2+C	1+	2+CM	1+	0	2+	0	2+	1+CM	2+	0	2+
15	2+N	1+N	2+N	1+N	2+CM	1+C	1+CM	1+C	1+C	2+	0	2+	2+CM	1+	1+CM	1+	0	2+	0	2+	2+CM	2+	2+CM	2+
16	2+N	1+N	2+N 1+C	1+N	2+C	2+C	1+C	1+C	2+CM	2+	1+C 2+M	2+	1+C	1+	1+CM	1+	0	2+	0	2+	2+CM	2+	1+CM	2+
17	2+N	1+N	2+N	1+N	2+CM	1+C	2+C	1+C	2+CM	2+	1+C	2+	2+CM	1+	2+CM	1+	2+PN	2+	0	2+	2+CM	2+	2+CM	2+
18	2+N	1+N	2+N	1+N	2+C	1+	1+C	1+C	2+C	2+	1+C	2+	1+C	1+	2+CM	1+	0	2+	0	2+	2+CM	2+	2+CM	2+
19	2+N	1+N	1+C 2+N	1+N	2+C	1+C	2+C	1+C	2+CM	2+	2+C	2+	1+CM	1+	2+CM	1+	0	2+	0	2+	2+CM	2+	1+CM	2+
20	1+C 2+N	1+N	2+N	1+N	1+C	1+C	0	1+C	1+C	2+	1+CM	2+	1+CM	1+	0	1+	2+C	2+	0	2+	2+CM	2+	1+M	2+
21	2+N	2+N	2+N	1+N	2+C	1+C	1+C	1+C	1+C	2+	0	2+	1+CM	1+	2+CM	1+	0	2+	0	2+	2+CM	2+	1+CM	2+
22	2+N	1+N	2+N	1+N	2+C 1+N	1+C	1+C	1+C	1+C	2+	1+C	2+	1+CM	1+	1+CM	1+	0	2+	0	2+	0	2+	2+CM	2+
23	2+N	1+N	1+C 2+N	2+N	2+C	1+	2+C	1+C	1+C	2+	1+CM	2+	2+CM	1+	1+CM	1+	0	2+	0	2+	2+CM	2+	1+CM	2+
24	2+N	2+N	1+C 2+N	1+N	2+C	1+	2+C	2+	1+C	2+	1+M	2+	1+C	1+	1+CM	1+	0	2+	0	2+	2+CM	2+	1+CM	2+
25	2+N	1+N	2+N	1+N	2+C	1+C	2+C	2+	0	2+	0	2+	1+C	1+	2+CM	1+	0	2+	0	2+	2+CM	2+	1+CM	2+
26	1+C 2+N	1+N	2+N	1+N	2+C	2+C	2+C	1+	1+C	2+	1+C 2+M	2+	1+CM	1+	1+CM	1+	0	2+	0	2+	2+CM	2+	1+CM	2+
27	1+C 2+N	2+N	1+C 2+N	1+N	2+C	1+C	1+C	2+C	1+C	2+	1+C 2+M	2+	2+CM	1+	1+CM	1+	0	2+	0	2+	2+CM	2+	2+CM	2+
28	2+N	1+N	2+N	1+N	2+CM	1+C	1+C	1+	1+CM	2+	0	2+	2+CM	1+	0	1+	0	2+	0	2+	2+CM	2+	0	2+
29	2+N	1+N	2+N	1+N	2+C	0	2+C	1+	2+C	2+	0	2+	2+CM	1+	0	1+	0	2+	0	2+	1+CM	2+	0	2+
30	2+N	1+N	2+N	1+N	2+CM	1+	1+C	1+	2+CM	2+	1+C	2+	2+CM	1+	0	1+	0	2+	0	2+	2+CM	2+	2+CM	2+
31	1+C 2+N	1+N	2+N	1+N	1+C	0	1+C	1+	0	2+	1+C	2+	1+C	1+	1+CM	1+	0	2+	0	2+	2+CM	2+	0	2+
32	2+N	1+N	2+N	1+N	1+C	1+	2+	1+	1+C	2+	1+C	2+	1+CM	1+	2+CM	1+	0	2+	0	2+	2+CM	2+	2+CM	2+
33	2+N	0	2+N	1+N	1+C	1+	0	1+	1+CM	2+	1+CM	2+	1+CM	1+	1+C	1+	0	2+	0	2+	1+CM	2+	1+CM	2+
34	1+C 2+N	1+N	2+N	1+N	2+C	1+	1+C	1+	1+C	2+	1+C	2+	2+CM	1+	1+CM	1+	0	2+	0	2+	2+CM	2+	1+CM	2+
35	2+N	1+N	2+N	1+N	1+C	1+	2+C	1+	2+CM	2+	1+C	2+	2+CM	1+	2+CM	1+	0	2+	0	2+	2+CM	2+	2+CM	2+
36	2+N	1+N	2+N	1+N	1+C	1+	2+C	1+	0	2+	2+C	2+	1+CM	1+	1+CM	1+	0	2+	0	2+	1+CM	2+	0	2+
37	1+C 2+N	1+N	2+N	1+N	2+C	2+	2+C	2+	2+CM	2+	1+C	2+	0	1+	2+CM	1+	0	2+	0	2+	0	2+	0	2+
No: number of cases; IHC: imunohistochemistry; CS I: clinical stage I; RTI: rete testis invasive; TC: tumour cells; IC: intratumoural/stromal immune mononuclear cells. Expression intensity: 0, 1+ and 2+. Expression localization: N, nuclear; M, membrane; C, cytoplasmatic; PN, paranuclear.
